# Supplementary material for: Mammalian HEMK1 methylates glutamine residue of the GGQ motif of mitochondrial release factors
Source: Sci Rep. 2022 Mar 8;12:4104. doi: 10.1038/s41598-022-08061-y (PMC8904536; doi:10.1038/s41598-022-08061-y)
Supplement: Supplementary file 2 — Supplementary Information 2. [file 41598_2022_8061_MOESM2_ESM.xlsx]

## Sheet: Primers
HEMK1 E5sg-F	CACCGATCAGAGTCGGTGCCAACG
HEMK1 E5sg-R	AAACCGTTGGCACCGACTCTGATC
HEMK1 E8sg-F	CACCGCTACGTCTTCCACCAGGACA
HEMK1 E8sg-R	AAACTGTCCTGGTGGAAGACGTAGC
HEMK1 check-1	CACACCAGCTCCTGATTCTTGGC	Note: also the exon 5 upstream sequencing primer
HEMK1 check-3	CACCTACCTCTGAGCATTCTCATG
HEMK1 check-2	GGTTGAGTGGGTGCTGGAAG
HEMK1 check-4	CCTGCTTAGCACCTGCGGATC
HEMK1-E7-8 sequencing primer	TGGCAGGTGGAGCTATCATCC
MTRF1-pQCXIP-infu-HA-F	AACGGATCCGGAATTACCATGAATCGTCACCTGTGTG
MTRF1-pQCXIP-infu-HA-R	GGGGGGGGCGGAATTCTAAGCGTAATCTGGAACATCGTATGGGTAGGATCCTTTTGCTGATTTAAGGTGT
MTRF1L-pQCXIP-infu-HA-F	AACGGATCCGGAATTACCATGCGGTCCCGGGTT
MTRF1L-pQCXIP-infu-HA-R	GGGGGGGGCGGAATTCTAAGCGTAATCTGGAACATCGTATGGGTAGGATCCAACTTTTTGGGAAATAATT
MRPL58-pQCXIP-infu-HA-F	AACGGATCCGGAATTACCATGGCGGCCACCAGG
MRPL58-pQCXIP-infu-HA-R	GGGGGGGGCGGAATTCTAAGCGTAATCTGGAACATCGTATGGGTAGGATCCGTCCATGTCGACCCTCCTG
MTRFR-pQCXIP-infu-HA-F	AACGGATCCGGAATTACCATGAGCACCGTGGGT
MTRFR-pQCXIP-infu-HA-R	GGGGGGGGCGGAATTCTAAGCGTAATCTGGAACATCGTATGGGTAGGATCCGTGGACCTTTTTACTTGAC
pcDNA3-hHEMK1-F	AAAGAATTCACCATGGAGCTTTGGGGCCGAATG
pcDNA3-hHEMK1-R	AAAGCGGCCGCCATGGCCCAGACCTCCGGATATG
HEMK1-NPPE-F	CCCGAGGTCTTCCACCAGGACATG
HEMK1-NPPE-R	GACCTCGGGAGGGTTGCTGACAAT
HEMK1-pQCXIN-infu-Flag-F	AACGGATCCGGAATTACCATGGAGCTTTGGGGC
HEMK1-pQCXIN-infu-Flag-R	GGGGGGGGCGGAATTCTAAGCCTTGTCATCGTCGTCC
MT-ND2 pseudogene 1-F	TGTTGGTTATACCCTTCCCGTACTA
MT-ND2 pseudogene 1-R	CCTGCAAAGATGGTAGAGTAGATGA
ALU repeat-F	CTTGCAGTGAGCCGAGATT
ALU repeat-R	GAGACGGAGTCTCGCTCTGTC
HEMK1-RT-F	CCCTGAGATCCGCAGCTATG	Exon junction 997/998 (forward primer) on template NM_016173.5
HEMK1-RT-R	CCAGAGTCTTTCAGGAGCCG	Exon junction 997/998 (forward primer) on template NM_016173.5
mtRF1cHA-PQC-PPB-F	CAAAGAATTCCTCGAACCATGAATCGTCACCTGTGTG	For infusion cloning into (XhoI, NotI linearized-PPB)
mtRF1LcHA-PQC-PPB-F	CAAAGAATTCCTCGAACCATGCGGTCCCGGGTT	For infusion cloning into (XhoI, NotI linearized-PPB)
ICT1cHA-PQC-PPB-F	CAAAGAATTCCTCGAACCATGGCGGCCACCAGG	For infusion cloning into (XhoI, NotI linearized-PPB)
C12orf65cHA-PQC-PPB-F	CAAAGAATTCCTCGAACCATGAGCACCGTGGGT	For infusion cloning into (XhoI, NotI linearized-PPB)
mtRFs-cHA-PQC-PPB-R	GCTTATCGAGCGGCCCTAAGCGTAATCTGGAACATC	For infusion cloning into (XhoI, NotI linearized-PPB)
HEMK1-3xFLAG extensionR1 for PPB	TCGTGGTCCTTGTAGTCACCGTCGTGGTCCTTGTAGTCACTCCCTGGCCCAGACCTCCGG	1st extension
HEMK1-3xFLAG extensionR2 for PPB	AAGCGGCCGCCTACTTGTCGTCGTCGTCCTTGTAGTCGATGTCGTGGTCCTTGTAGTCACCGTC	2nd extension on 1st extended PCR product
HEMK1-3xFLAG-F (for both wt and mut)	CAAAGAATTCCTCGAACCATGGAGCTTTGGGGC	For infusion cloning into (XhoI, NotI linearized-PPB)
HEMK1-3xFLAG-R (for both wt and mut)	GCTTATCGAGCGGCCCTACTTGTCGTCGTCGTCC	For infusion cloning into (XhoI, NotI linearized-PPB)

## Sheet: Vectors
Vector	Sources
pL-CRISPR.EFS.tRFP	Addgene #57819
pKLV2-U6gRNA5(BbsI)-PGKpuro2ABFP-W	Addgene #67974
pcDNA3-cFlag	Homemade
pQCXIN (Clontech)	Clontech
pQCXIP (Clontech)	Clontech
Retrovirus Packaging Kit (Clontech)	Clontech
pCAG-PPB-IP	In-house

## Sheet: Antibodies
1st Antibodies
anti-Flag	Mouse	1:1000 for IF	Sigma-F1804
anti-HA tag (3F10)	Rat	1:1000 for IF, IP, 1:2000 for WB	Sigma-ROAHAHA
anti-VDAC D73D12	Rabbit	1:1000 for WB	Cell Signaling Technology-4661T
anti-Tom22	Mouse	1:500 for WB	sc-101386
anti-COXIV 3E11	Rabbit	1:1000 for WB	Cell Signaling Technology-4850T
anti-alpha tubulin	Mouse	1:5000 for WB	Sigma-T5168
anti-mt-CO1	Mouse	1:2000 for WB	ab14705
mitoTracker	Red CMXRos	200nM	Invitrogen-M7512
mitoTracker	Green FM	150nM	Invitrogen-M7514
2nd Antibodies
anti-Mouse-HRP		1:2000 for WB	GE-NA931V
anti-Rat-HRP		1:4000 for WB	GE-NA935V
Alexa Fluor 488	Goat anti-Mouse	1:1000 for IF	Invitrogen-A11001
Dylight 650	Goat anti-Rat	1:1000 for IF	Invitrogen-SA5-10021
IRDye 680RD	Donkey anti-Mouse	1:2500 for LI-COR	LI-COR 92668072

## Sheet: Protein Uniprot ID
Uniprot ID
Q9Y5R4		HEMK1_HUMAN
P0ACC1		PRMC-ECOLI
D4GW96		PRMC-HALVD
Q03920		MTQ2_YEAST
Q9Y5N5		N6MT1_HUMAN
P53944		MTQ1_YEAST
P0A7I0		RF1_ECOLI
P07012		RF2_ECOLI
O75570		RF1M_HUMAN
Q9UGC7		RF1ML_HUMAN
Q14197		ICT1_HUMAN
Q9H3J6		CL065_HUMAN
P62495		ERF1_HUMAN
Q8BWY3		ERF1_MOUSE
P35615		ERF1_XENLA
Q9VPH7		ERF1_DROME
Q39097		ERF1X_ARATH
P12385		ERF1_YEAST
D4GZV0		D4GZV0_HALVD

## Sheet: Deepmito-HEMK1, mtRFs
Accession	GOid	GOterm	Score
O75570_mtRF1_HUMAN	GO:0005759	C:mitochondrial matrix	0.79
Q9UGC7_mtRF1L_HUMAN	GO:0005759	C:mitochondrial matrix	0.68
Q14197_ICT1_HUMAN	GO:0005759	C:mitochondrial matrix	0.35
Q9H3J6_C12orf65_HUMAN	GO:0005759	C:mitochondrial matrix	0.31
Q9Y5R4_HEMK1_HUMAN	GO:0005743	C:mitochondrial inner membrane	0.17
Q9Y5N5_HEMK2_HUMAN	GO:0005741	C:mitochondrial outer membrane	0.12

## Sheet: MitoFates
Sequence ID			Probability of presequence	Prediction	Cleavage site (processing enzyme)	Net charge	Positions for TOM20 recognition motif (deliminated by comma)	Position of amphypathic alpha-helix
HEMK1_HUMAN			0.304	No mitochondrial presequence	23(MPP)	0.13	4-8,68-72	4-13-high
HEMK2_HUMAN			0	No mitochondrial presequence	17(MPP)	0	none	19-30-low
