# Supplementary material for: Mammalian HEMK1 methylates glutamine residue of the GGQ motif of mitochondrial release factors
Source: Sci Rep. 2022 Mar 8;12:4104. doi: 10.1038/s41598-022-08061-y (PMC8904536; doi:10.1038/s41598-022-08061-y)
Supplement: Supplementary file 3 — Supplementary Information 3. [file 41598_2022_8061_MOESM3_ESM.xlsx]

## Sheet: MTRF1-MSMS
Sequence: GAGGQHVNKTDSAVR, Q5-Methyl (14.01565 Da)																	#1	b⁺	b²⁺	Seq.	y⁺	y²⁺	#2
Charge: +2, Monoisotopic m/z: 755.89002 Da (+0.34 mmu/+0.46 ppm), MH+: 1510.77277 Da, RT: 10.3894 min,																	1	58.02874	29.51801	G			15
Identified with: Mascot (v1.36); Ions Score:43, Ions matched by search engine: 17/136																	2	129.06585	65.03657	A	1453.75061	727.37895	14
Fragment match tolerance used for search: 30 mmu																	3	186.08732	93.54730	G	1382.71350	691.86039	13
Fragments used for search: -H₂O; y; -NH₃; y; b; b; -H₂O; b; -NH₃; y																	4	243.10878	122.05803	G	1325.69204	663.34966	12
																	5	385.18301	193.09514	Q-Methyl	1268.67057	634.83892	11
																	6	522.24192	261.62460	H	1126.59635	563.80181	10
																	7	621.31033	311.15881	V	989.53743	495.27236	9
																	8	735.35326	368.18027	N	890.46902	445.73815	8
																	9	863.44822	432.22775	K	776.42609	388.71668	7
																	10	964.49590	482.75159	T	648.33113	324.66920	6
																	11	1079.52285	540.26506	D	547.28345	274.14536	5
																	12	1166.55487	583.78108	S	432.25651	216.63189	4
																	13	1237.59199	619.29963	A	345.22448	173.11588	3
																	14	1336.66040	668.83384	V	274.18737	137.59732	2
																	15			R	175.11895	88.06311	1
													MTRF1 reference sequence:
													MNRHLCVWLFRHPSLNGYLQCHIQLHSHQFRQIHLDTRLQVFRQNRNCILHLLSKNWSRRYCHQDTKMLWKHKALQKYMENLSKEYQTLEQCLQHIPVNEENRRSLNRRHAELAPLAAIYQEIQETEQAIEELESMCKSLNKQDEKQLQELALEERQTIDQKINMLYNELFQSLVPKEKYDKNDVILEVTAGRTTGGDICQQFTREIFDMYQNYSCYKHWQFELLNYTPADYGGLHHAAARISGDGVYKHLKYEGGIHRVQRIPEVGLSSRMQRIHTGTMSVIVLPQPDEVDVKLDPKDLRIDTFRAKGAGGQHVNKTDSAVRLVHIPTGLVVECQQERSQIKNKEIAFRVLRARLYQQIIEKDKRQQQSARKLQVGTRAQSERIRTYNFTQDRVSDHR…
Checked	Master	Accession	Description	Coverage [%]	# Peptides	# PSMs	# Unique Peptides	# AAs	MW [kDa]	calc. pI	Score Mascot: Mascot	# Peptides (by Search Engine): Mascot	Abundance Ratio: (Sample 1 WT) / (Sample 1 KO)	Abundance Ratio: (Sample 1 OE) / (Sample 1 KO)	Abundance Ratio Variability [%]: (Sample 1 WT) / (Sample 1 KO)	Abundance Ratio Variability [%]: (Sample 1 OE) / (Sample 1 KO)	Abundances (Grouped): Sample 1 KO	Abundances (Grouped): Sample 1 WT	Abundances (Grouped): Sample 1 OE	Abundances (Normalized): F16: Sample, Sample 1 KO	Abundances (Normalized): F17: Sample, Sample 1 WT	Abundances (Normalized): F18: Sample, Sample 1 OE	Found in Sample: [S16] F16: Sample, Sample 1 KO	Found in Sample: [S17] F17: Sample, Sample 1 WT	Found in Sample: [S18] F18: Sample, Sample 1 OE	# Protein Groups	Modifications
TRUE	Master Protein	PrMT1322(MTRF1)	PrMT1322(MTRF1)	66	35	447	35	445	52.3	8.5	11518	35	1.057	1.087	39.51	38.73	99.9	100	100	1.1122e+10	1.11334e+10	1.11352e+10	High	High	High	1	Methyl [Q313]
	Checked	Confidence	Annotated Sequence	Modifications	# Protein Groups	# Proteins	# PSMs	Master Protein Accessions	Positions in Master Proteins	Modifications in Master Proteins	# Missed Cleavages	Theo. MH+ [Da]	Abundance Ratio: (Sample 1 WT) / (Sample 1 KO)	Abundance Ratio: (Sample 1 OE) / (Sample 1 KO)	Abundance Ratio Variability [%]: (Sample 1 WT) / (Sample 1 KO)	Abundance Ratio Variability [%]: (Sample 1 OE) / (Sample 1 KO)	Abundances (Grouped): Sample 1 KO	Abundances (Grouped): Sample 1 WT	Abundances (Grouped): Sample 1 OE	Abundances (Normalized): F16: Sample, Sample 1 KO	Abundances (Normalized): F17: Sample, Sample 1 WT	Abundances (Normalized): F18: Sample, Sample 1 OE	Quan Info	Found in Sample: [S16] F16: Sample, Sample 1 KO	Found in Sample: [S17] F17: Sample, Sample 1 WT	Found in Sample: [S18] F18: Sample, Sample 1 OE	Confidence (by Search Engine): Mascot	Ions Score (by Search Engine): Mascot	Top Apex RT [min]	Sequence in Protein	Positions in Proteins	Quan Usage	Quan Ratio Usage
	TRUE	High	[R].AKGAGGQHVNKTDSAVR.[L]		1	1	3	PrMT1322(mtRF1)	PrMT1322(mtRF1) [307-323]		2	1695.89	2.507	1.701	0	0	57.6	144.4	98	493757	1.23792e+06	839966		High	High	High	High	29	10.01	R.AKGAGGQHVNKTDSAVR.L	[307-323]	Used	Used
	TRUE	High	[K].LQVGTR.[A]		1	1	8	PrMT1322(mtRF1)	PrMT1322(mtRF1) [374-379]		0	673.399	0.95	0.991	0	0	102	96.9	101.1	1.13492e+08	1.0782e+08	1.1246e+08		High	High	High	High	25	10.98	K.LQVGTR.A	[374-379]	Used	Used
	TRUE	High	[R].IRTYNFTQDR.[V]		1	1	5	PrMT1322(mtRF1)	PrMT1322(mtRF1) [385-394]		1	1313.66	2.475	2.916	0	0	46.9	116.2	136.9	4.61324e+06	1.14196e+07	1.34523e+07		High	High	High	High	49	17.04	R.IRTYNFTQDR.V	[385-394]	Used	Used
	TRUE	High	[R].ISGDGVYK.[H]		1	1	29	PrMT1322(mtRF1)	PrMT1322(mtRF1) [242-249]		0	838.431	1.06	0.967	0	0	99.1	105.1	95.8	8.78153e+08	9.31071e+08	8.49075e+08		High	High	High	High	45	12.24	R.ISGDGVYK.H	[242-249]	Used	Used
	TRUE	High	[R].LVHIPTGLVVECQQER.[S]		1	1	2	PrMT1322(mtRF1)	PrMT1322(mtRF1) [324-339]		0	1820.97	1.762	1.388	0	0	72.3	127.4	100.3	1.24588e+06	2.19557e+06	1.72934e+06		Peak Found	High	High	High	46	22.26	R.LVHIPTGLVVECQQER.S	[324-339]	Used	Used
	TRUE	High	[R].LVHIPTGLVVECQQER.[S]	1xPropionamide [C12]	1	1	6	PrMT1322(mtRF1)	PrMT1322(mtRF1) [324-339]		0	1892.01	1.051	8.665	0	0	28	29.4	242.6	21111394	2.21902e+07	1.82929e+08		High	High	High	High	61	21.59	R.LVHIPTGLVVECQQER.S	[324-339]	Used	Used
	TRUE	High	[R].LYQQIIEK.[D]		1	1	20	PrMT1322(mtRF1)	PrMT1322(mtRF1) [356-363]		0	1034.59	0.994	0.859	0	0	105.1	104.5	90.4	1.36846e+09	1.35996e+09	1.17614e+09		High	High	High	High	44	17.2	R.LYQQIIEK.D	[356-363]	Used	Used
	TRUE	High	[R].LYQQIIEKDK.[R]		1	1	5	PrMT1322(mtRF1)	PrMT1322(mtRF1) [356-365]		1	1277.71	1.212	0.928	0	0	95.6	115.8	88.6	32479109	3.9353e+07	3.01256e+07		High	High	High	High	48	16.42	R.LYQQIIEKDK.R	[356-365]	Used	Used
	TRUE	High	[R].LYQQIIEKDKR.[Q]		1	1	6	PrMT1322(mtRF1)	PrMT1322(mtRF1) [356-366]		2	1433.81	2.536	2.282	0	0	51.6	130.8	117.7	2961671	7.51044e+06	6.75755e+06		High	High	High	High	31	15.56	R.LYQQIIEKDKR.Q	[356-366]	Used	Used
	TRUE	High	[K].NDVILEVTAGR.[T]		1	1	5	PrMT1322(mtRF1)	PrMT1322(mtRF1) [183-193]		0	1186.64	0.795	0.638	0	0	123.3	98	78.6	70053488	5.56758e+07	4.46658e+07		High	High	High	High	45	21.08	K.NDVILEVTAGR.T	[183-193]	Used	Used
	TRUE	High	[R].IPEVGLSSR.[M]		1	1	25	PrMT1322(mtRF1)	PrMT1322(mtRF1) [263-271]		0	957.536	1.016	0.89	0	0	103.2	104.9	91.9	1.92313e+09	1.95307e+09	1.71194e+09		High	High	High	High	52	17.31	R.IPEVGLSSR.M	[263-271]	Used	Used
	TRUE	High	[K].NKEIAFR.[V]		1	1	11	PrMT1322(mtRF1)	PrMT1322(mtRF1) [344-350]		1	877.489	1.284	1.145	0	0	87.5	112.3	100.2	1.08727e+08	1.39598e+08	1.24534e+08		High	High	High	High	41	13.79	K.NKEIAFR.V	[344-350]	Used	Used
	TRUE	High	[K].QLQELALEER.[Q]		1	1	3	PrMT1322(mtRF1)	PrMT1322(mtRF1) [147-156]		0	1228.65	1.578	2.495	0	0	59.1	93.3	147.5	4.72464e+07	7.45706e+07	1.1786e+08		High	Peak Found	High	High	51	19.24	K.QLQELALEER.Q	[147-156]	Used	Used
	TRUE	High	[R].QTIDQK.[I]	1xGln->pyro-Glu [N-Term]	1	1	9	PrMT1322(mtRF1)	PrMT1322(mtRF1) [157-162]		0	715.362	0.978	1.102	0	0	97.4	95.3	107.3	25658738	2.51021e+07	2.82767e+07		High	High	High	High	24	10.67	R.QTIDQK.I	[157-162]	Used	Not Used
	TRUE	High	[R].TTGGDICQQFTR.[E]		1	1	1	PrMT1322(mtRF1)	PrMT1322(mtRF1) [194-205]		0	1326.61	1.474	1.253	0	0	80.5	118.6	100.9	29624746	4.36593e+07	3.71338e+07		Peak Found	Peak Found	High	High	95	19.73	R.TTGGDICQQFTR.E	[194-205]	Used	Used
	TRUE	High	[R].TTGGDICQQFTR.[E]	1xPropionamide [C7]	1	1	5	PrMT1322(mtRF1)	PrMT1322(mtRF1) [194-205]		0	1397.65	0.773	7.995	0	0	30.7	23.8	245.5	13175293	1.01896e+07	1.0534e+08		High	High	High	High	77	17.63	R.TTGGDICQQFTR.E	[194-205]	Used	Used
	TRUE	High	[R].TYNFTQDR.[V]		1	1	18	PrMT1322(mtRF1)	PrMT1322(mtRF1) [387-394]		0	1044.47	0.942	0.831	0	0	108.2	101.9	89.9	888087484	8.36569e+08	7.37895e+08		High	High	High	High	48	15.74	R.TYNFTQDR.V	[387-394]	Used	Used
	TRUE	High	[R].TYNFTQDRVSDHR.[I]		1	1	2	PrMT1322(mtRF1)	PrMT1322(mtRF1) [387-399]		1	1638.76	1.171	1.078	0	0	92.3	108.1	99.6	2.42349e+06	2.83866e+06	2.61349e+06		High	High	Peak Found	High	22	16.42	R.TYNFTQDRVSDHR.I	[387-399]	Used	Used
	TRUE	High	[R].VQRIPEVGLSSR.[M]		1	1	1	PrMT1322(mtRF1)	PrMT1322(mtRF1) [260-271]		1	1340.76	6.904	12.82	0	0	14.5	99.9	185.6	252979	1.74666e+06	3.24329e+06		Peak Found	Peak Found	High	High	15	17.85	R.VQRIPEVGLSSR.M	[260-271]	Used	Used
	TRUE	High	[K].YDKNDVILEVTAGR.[T]		1	1	10	PrMT1322(mtRF1)	PrMT1322(mtRF1) [180-193]		1	1592.83	1.054	1.081	0	0	95.7	100.9	103.4	144509538	1.52376e+08	1.56192e+08		High	High	High	High	78	21.12	K.YDKNDVILEVTAGR.T	[180-193]	Used	Used
	TRUE	High	[K].YEGGIHR.[V]		1	1	7	PrMT1322(mtRF1)	PrMT1322(mtRF1) [253-259]		0	831.411	0.765	1.158	0	0	102.6	78.6	118.8	7.27415e+08	5.56823e+08	8.42176e+08		High	High	High	High	34	10.28	K.YEGGIHR.V	[253-259]	Used	Used
	TRUE	High	[K].QLQELALEER.[Q]	1xGln->pyro-Glu [N-Term]	1	1	3	PrMT1322(mtRF1)	PrMT1322(mtRF1) [147-156]		0	1211.63	1.768	3.173	0	0	50.5	89.3	160.2	4.97507e+06	8.79786e+06	1.57839e+07		Peak Found	High	High	High	49	23.57	K.QLQELALEER.Q	[147-156]	Used	Not Used
	TRUE	High	[K].YMENLSK.[E]		1	1	4	PrMT1322(mtRF1)	PrMT1322(mtRF1) [78-84]		0	884.418	0.01	0.01		0	299.9		0.1	406618605		179062		High	Not Found	Peak Found	High	37	14.29	K.YMENLSK.E	[78-84]	Used	Used
	TRUE	High	[K].INMLYNELFQSLVPK.[E]	1xOxidation [M3]	1	1	11	PrMT1322(mtRF1)	PrMT1322(mtRF1) [163-177]		0	1824.96	3.285	3.589	0	0	38.1	125.2	136.7	3.91936e+07	1.28757e+08	1.4065e+08		High	High	High	High	99	28.52	K.INMLYNELFQSLVPK.E	[163-177]	Used	Not Used
	TRUE	High	[R].LLQSADEEAIAELLDEHLK.[S]		1	1	19	PrMT1322(mtRF1)	PrMT1322(mtRF1) [424-442]		0	2137.1	1.298	1.137	0	0	87.4	113.4	99.3	1.72337e+08	2.23645e+08	1.95872e+08		High	High	High	High	155	26.98	R.LLQSADEEAIAELLDEHLK.S	[424-442]	Used	Used
	TRUE	High	[R].DIKEFLCGGK.[G]		1	1	4	PrMT1322(mtRF1)	PrMT1322(mtRF1) [406-415]		1	1109.57	1.262	1.685	0	0	76	95.9	128.1	11740314	1.48188e+07	1.97825e+07		High	High	High	High	45	22.07	R.DIKEFLCGGK.G	[406-415]	Used	Used
	TRUE	High	[R].DIKEFLCGGK.[G]	1xPropionamide [C7]	1	1	2	PrMT1322(mtRF1)	PrMT1322(mtRF1) [406-415]		1	1180.6	1.183	6.393	0	0	35	41.4	223.6	2.21999e+06	2.62732e+06	1.41928e+07		Peak Found	Peak Found	High	High	24	21.26	R.DIKEFLCGGK.G	[406-415]	Used	Used
	TRUE	High	[K].EFLCGGK.[G]		1	1	3	PrMT1322(mtRF1)	PrMT1322(mtRF1) [409-415]		0	753.36	0.778	1.183	0	0	101.3	78.8	119.9	3127283	2.43217e+06	3.70027e+06		High	High	High	High	49	17.25	K.EFLCGGK.G	[409-415]	Used	Used
	TRUE	High	[K].EFLCGGK.[G]	1xPropionamide [C4]	1	1	1	PrMT1322(mtRF1)	PrMT1322(mtRF1) [409-415]		0	824.397	0.168	0.032	0	0	250	41.9	8.1	3080184	516937	99829.5		High	Peak Found	Peak Found	High	14	15.08	K.EFLCGGK.G	[409-415]	Used	Used
	TRUE	High	[K].EKYDKNDVILEVTAGR.[T]		1	1	50	PrMT1322(mtRF1)	PrMT1322(mtRF1) [178-193]		2	1849.97	1.362	1.087	0	0	87	118.5	94.5	1.06079e+08	1.44469e+08	1.15262e+08		High	High	High	High	99	21.2	K.EKYDKNDVILEVTAGR.T	[178-193]	Used	Used
	TRUE	High	[R].EIFDMYQNYSCYK.[H]	1xPropionamide [C11]	1	1	3	PrMT1322(mtRF1)	PrMT1322(mtRF1) [206-218]		0	1774.75	0.296	0.242	0	0	195	57.7	47.2	9102176	2.6946e+06	2.20301e+06		High	High	High	High	68	22.74	R.EIFDMYQNYSCYK.H	[206-218]	Used	Used
	TRUE	High	[R].EIFDMYQNYSCYK.[H]	1xPropionamide [C11]; 1xOxidation [M5]	1	1	3	PrMT1322(mtRF1)	PrMT1322(mtRF1) [206-218]		0	1790.74	1.814	12.982	0	0	19	34.5	246.6	1.96334e+06	3.56135e+06	2.54876e+07		High	High	High	High	83	20.83	R.EIFDMYQNYSCYK.H	[206-218]	Used	Not Used
	TRUE	High	[K].EYQTLEQCLQHIPVNEENRR.[S]		1	1	3	PrMT1322(mtRF1)	PrMT1322(mtRF1) [85-104]		1	2499.2	1.378	1.37	0	0	80	110.3	109.7	2.61855e+06	3.60792e+06	3.58856e+06		High	High	High	High	38	22.17	K.EYQTLEQCLQHIPVNEENRR.S	[85-104]	Used	Used
	TRUE	High	[K].EYQTLEQCLQHIPVNEENRR.[S]	1xPropionamide [C8]	1	1	2	PrMT1322(mtRF1)	PrMT1322(mtRF1) [85-104]		1	2570.24	0.837	13.732	0	0	19.3	16.1	264.6	938153	784931	1.28824e+07		Peak Found	Peak Found	High	High	40	21.71	K.EYQTLEQCLQHIPVNEENRR.S	[85-104]	Used	Used
	TRUE	High	[K].INMLYNELFQSLVPK.[E]		1	1	11	PrMT1322(mtRF1)	PrMT1322(mtRF1) [163-177]		0	1808.96	0.239	0.071	0	0	229	54.6	16.3	6.91252e+07	1.64895e+07	4.93053e+06		High	High	High	High	87	30.08	K.INMLYNELFQSLVPK.E	[163-177]	Used	Used
	TRUE	High	[K].GAGGQHVNKTDSAVR.[L]		1	1	6	PrMT1322(mtRF1)	PrMT1322(mtRF1) [309-323]		1	1496.76	2.588	2.08	0	0	52.9	137	110.1	2.48742e+07	6.43634e+07	5.17416e+07		High	High	High	High	62	9.84	K.GAGGQHVNKTDSAVR.L	[309-323]	Used	Used
	TRUE	High	[K].GLDQLIQR.[L]		1	1	25	PrMT1322(mtRF1)	PrMT1322(mtRF1) [416-423]		0	942.537	1.017	0.976	0	0	100.2	101.9	97.8	1.52434e+09	1.55023e+09	1.48734e+09		High	High	High	High	45	20	K.GLDQLIQR.L	[416-423]	Used	Used
	TRUE	High	[K].HLKYEGGIHR.[V]		1	1	15	PrMT1322(mtRF1)	PrMT1322(mtRF1) [250-259]		1	1209.65	4.559	0.912	0	0	46.4	211.4	42.3	12225842	5.57327e+07	1.11504e+07		High	High	High	High	34	16.56	K.HLKYEGGIHR.V	[250-259]	Used	Used
	TRUE	High	[K].HWQFELLNYTPADYGGLHHAAAR.[I]		1	1	5	PrMT1322(mtRF1)	PrMT1322(mtRF1) [219-241]		0	2667.29	0.389	1.366	0	0	108.9	42.4	148.7	5.49864e+06	2.14074e+06	7.50862e+06		High	High	High	High	63	26.2	K.HWQFELLNYTPADYGGLHHAAAR.I	[219-241]	Used	Used
	TRUE	High	[R].KLQVGTR.[A]		1	1	14	PrMT1322(mtRF1)	PrMT1322(mtRF1) [373-379]		1	801.494	0.94	0.87	0	0	106.8	100.3	92.9	572065985	5.37555e+08	4.9784e+08		High	High	High	High	44	10.54	R.KLQVGTR.A	[373-379]	Used	Used
	TRUE	High	[R].IAYEVR.[D]		1	1	20	PrMT1322(mtRF1)	PrMT1322(mtRF1) [400-405]		0	750.414	1.1	1.008	0	0	96.5	106.2	97.3	1.12357e+09	1.23583e+09	1.13249e+09		High	High	High	High	29	14.27	R.IAYEVR.D	[400-405]	Used	Used
	TRUE	High	[R].IHTGTMSVIVLPQPDEVDVK.[L]		1	1	10	PrMT1322(mtRF1)	PrMT1322(mtRF1) [275-294]		0	2178.15	0.214	0.011	0	0	244.9	52.3	2.8	3.32719e+08	7.11274e+07	3.77178e+06		High	High	High	High	110	22.94	R.IHTGTMSVIVLPQPDEVDVK.L	[275-294]	Used	Used
	TRUE	High	[R].IHTGTMSVIVLPQPDEVDVK.[L]	1xOxidation [M6]	1	1	16	PrMT1322(mtRF1)	PrMT1322(mtRF1) [275-294]		0	2194.14	2.147	3.945	0	0	42.3	90.8	166.9	9.57073e+07	2.05481e+08	3.77577e+08		High	High	High	High	79	21.61	R.IHTGTMSVIVLPQPDEVDVK.L	[275-294]	Used	Not Used
	TRUE	High	[R].IHTGTMSVIVLPQPDEVDVKLDPK.[D]		1	1	6	PrMT1322(mtRF1)	PrMT1322(mtRF1) [275-298]		1	2631.41	0.312	0.055	0	0	219.6	68.4	12	5.47577e+07	1.70614e+07	2.98557e+06		High	High	Peak Found	High	53	23.78	R.IHTGTMSVIVLPQPDEVDVKLDPK.D	[275-298]	Used	Used
	TRUE	High	[R].IHTGTMSVIVLPQPDEVDVKLDPK.[D]	1xOxidation [M6]	1	1	9	PrMT1322(mtRF1)	PrMT1322(mtRF1) [275-298]		1	2647.4	2.012	7.694	0	0	28	56.4	215.6	1.99001e+07	4.00464e+07	1.53119e+08		High	High	High	High	49	22.58	R.IHTGTMSVIVLPQPDEVDVKLDPK.D	[275-298]	Used	Not Used
	TRUE	High	[K].GAGGQHVNKTDSAVR.[L]	1xMethyl [Q5]	1	1	3	PrMT1322(mtRF1)	PrMT1322(mtRF1) [309-323]	PrMT1322(mtRF1) 1xMethyl [Q313]	1	1510.77	100	100				18.9	281.1		730501	1.08836e+07		Not Found	Peak Found	High	High	43	10.45	K.GAGGQHVNKTDSAVR.L	[309-323]	Used	Used
	TRUE	High	[K].YMENLSK.[E]	1xOxidation [M2]	1	1	18	PrMT1322(mtRF1)	PrMT1322(mtRF1) [78-84]		0	900.413	3.876	4.659	0	0	31.5	122	146.6	1.19958e+08	4.64932e+08	5.58829e+08		High	High	High	High	41	11.29	K.YMENLSK.E	[78-84]	Used	Not Used

## Sheet: MTRF1L-MSMS
Sequence: ASGAGGQHVNTTDSAVR, Q7-Methyl (14.01565 Da)																	#1	b⁺	b²⁺	Seq.	y⁺	y²⁺	#2
Charge: +2, Monoisotopic m/z: 821.40051 Da (-0.09 mmu/-0.11 ppm), MH+: 1641.79375 Da, RT: 11.4277 min,																	1	72.04439	36.52583	A			17
Identified with: Mascot (v1.36); Ions Score:95, Ions matched by search engine: 15/172																	2	159.07642	80.04185	S	1570.75682	785.88205	16
Fragment match tolerance used for search: 30 mmu																	3	216.09788	108.55258	G	1483.72479	742.36603	15
Fragments used for search: -H₂O; y; -NH₃; y; b; b; -H₂O; b; -NH₃; y																	4	287.13500	144.07114	A	1426.70333	713.85530	14
																	5	344.15646	172.58187	G	1355.66622	678.33675	13
																	6	401.17792	201.09260	G	1298.64475	649.82601	12
																	7	543.25215	272.12971	Q-Methyl	1241.62329	621.31528	11
																	8	680.31106	340.65917	H	1099.54906	550.27817	10
																	9	779.37948	390.19338	V	962.49015	481.74871	9
																	10	893.42240	447.21484	N	863.42174	432.21451	8
																	11	994.47008	497.73868	T	749.37881	375.19304	7
																	12	1095.51776	548.26252	T	648.33113	324.66920	6
																	13	1210.54470	605.77599	D	547.28345	274.14536	5
																	14	1297.57673	649.29200	S	432.25651	216.63189	4
																	15	1368.61385	684.81056	A	345.22448	173.11588	3
																	16	1467.68226	734.34477	V	274.18737	137.59732	2
																	17			R	175.11895	88.06311	1
														MTRF1L reference sequence:
														SSGSPPLEELFTRGGPLRTFLERQAGSEAHLKVRRPELLAVIKLLNEKERELRETEHLLHDENEDLRKLAENEITLCQKEITQLKHQIILLLVPSEETDENDLILEVTAGVGGQEAMLFTSEIFDMYQQYAAFKRWHFETLEYFPSELGGLRHASASIGGSEAYRHMKFEGGVHRVQRVPKTEKQGRVHTSTMTVAILPQPTEINLVINPKDLRIDTKRASGAGGQHVNTTDSAVRIVHLPTGVVSECQQERSQLKNKELAMTKLRAKLYSMHLEEEINKRQNARKIQIGSKGRSEKIRTYNFPQNRVTDHRINKTLHDLETFMQGDYLLDELVQSLKEYADYESLVEIISQKV
Checked	Master	Accession	Description	Coverage [%]	# Peptides	# PSMs	# Unique Peptides	# AAs	MW [kDa]	calc. pI	Score Mascot: Mascot	# Peptides (by Search Engine): Mascot	Abundance Ratio: (Sample 2 WT) / (Sample 2 KO)	Abundance Ratio: (Sample 2 OE) / (Sample 2 KO)	Abundance Ratio Variability [%]: (Sample 2 WT) / (Sample 2 KO)	Abundance Ratio Variability [%]: (Sample 2 OE) / (Sample 2 KO)	Abundances (Grouped): Sample 2 KO	Abundances (Grouped): Sample 2 WT	Abundances (Grouped): Sample 2 OE	Abundances (Normalized): F13: Sample, Sample 2 KO	Abundances (Normalized): F14: Sample, Sample 2 WT	Abundances (Normalized): F15: Sample, Sample 2 OE	Found in Sample: [S13] F13: Sample, Sample 2 KO	Found in Sample: [S14] F14: Sample, Sample 2 WT	Found in Sample: [S15] F15: Sample, Sample 2 OE	# Protein Groups	Modifications
TRUE	Master Protein	PrMT1271(MTRF1L)	PrMT1271(MTRF1L)	65	31	651	31	354	40.5	6.77	13774	31	0.984	0.849	35.47	31.77	100.5	98.8	100.7	1.65223e+10	1.62341e+10	1.65543e+10	High	High	High	1	Methyl [Q200; Q226]
	Checked	Confidence	Annotated Sequence	Modifications	# Protein Groups	# Proteins	# PSMs	Master Protein Accessions	Positions in Master Proteins	Modifications in Master Proteins	# Missed Cleavages	Theo. MH+ [Da]	Abundance Ratio: (Sample 2 WT) / (Sample 2 KO)	Abundance Ratio: (Sample 2 OE) / (Sample 2 KO)	Abundance Ratio Variability [%]: (Sample 2 WT) / (Sample 2 KO)	Abundance Ratio Variability [%]: (Sample 2 OE) / (Sample 2 KO)	Abundances (Grouped): Sample 2 KO	Abundances (Grouped): Sample 2 WT	Abundances (Grouped): Sample 2 OE	Abundances (Normalized): F13: Sample, Sample 2 KO	Abundances (Normalized): F14: Sample, Sample 2 WT	Abundances (Normalized): F15: Sample, Sample 2 OE	Quan Info	Found in Sample: [S13] F13: Sample, Sample 2 KO	Found in Sample: [S14] F14: Sample, Sample 2 WT	Found in Sample: [S15] F15: Sample, Sample 2 OE	Confidence (by Search Engine): Mascot	Ions Score (by Search Engine): Mascot	Top Apex RT [min]	Sequence in Protein	Positions in Proteins	Quan Usage	Quan Ratio Usage
	TRUE	High	[R].AKLYSMHLEEEINKR.[Q]		1	1	3	PrMT1271(mtRF1L)	PrMT1271(mtRF1L) [267-281]		2	1860.96	0.068	0.711	0	0	168.7	11.4	119.9	1.55498e+07	1.05463e+06	11051138		High	Peak Found	High	High	40	20.16	R.AKLYSMHLEEEINKR.Q	[267-281]	Used	Used
	TRUE	High	[R].IVHLPTGVVSECQQER.[S]		1	1	7	PrMT1271(mtRF1L)	PrMT1271(mtRF1L) [237-252]		0	1794.92	1.755	0.693	0	0	87	152.7	60.3	5.58478e+07	9.80054e+07	3.87254e+07		High	High	High	High	69	19.27	R.IVHLPTGVVSECQQER.S	[237-252]	Used	Used
	TRUE	High	[R].IVHLPTGVVSECQQER.[S]	1xPropionamide [C12]	1	1	16	PrMT1271(mtRF1L)	PrMT1271(mtRF1L) [237-252]		0	1865.95	1.146	7.122	0	0	32.4	37.1	230.5	2.33001e+08	2.66978e+08	1.65937e+09		High	High	High	High	81	18.57	R.IVHLPTGVVSECQQER.S	[237-252]	Used	Used
	TRUE	High	[K].LYSMHLEEEINK.[R]		1	1	4	PrMT1271(mtRF1L)	PrMT1271(mtRF1L) [269-280]		0	1505.73	0.123	0.249	0	0	218.7	26.8	54.5	7.80611e+07	9.57014e+06	1.94654e+07		High	High	High	High	48	19.5	K.LYSMHLEEEINK.R	[269-280]	Used	Used
	TRUE	High	[K].LYSMHLEEEINK.[R]	1xOxidation [M4]	1	1	2	PrMT1271(mtRF1L)	PrMT1271(mtRF1L) [269-280]		0	1521.73	0.219	0.16	0	0	217.6	47.6	34.8	1.89215e+07	4.13805e+06	3.02579e+06		High	High	Peak Found	High	35	17.38	K.LYSMHLEEEINK.R	[269-280]	Used	Not Used
	TRUE	High	[K].LYSMHLEEEINKR.[Q]		1	1	21	PrMT1271(mtRF1L)	PrMT1271(mtRF1L) [269-281]		1	1661.83	0.367	0.526	0	0	158.5	58.1	83.4	3.96474e+08	1.45364e+08	2.08645e+08		High	High	High	High	83	19.47	K.LYSMHLEEEINKR.Q	[269-281]	Used	Used
	TRUE	High	[K].LYSMHLEEEINKR.[Q]	1xOxidation [M4]	1	1	6	PrMT1271(mtRF1L)	PrMT1271(mtRF1L) [269-281]		1	1677.83	0.396	0.383	0	0	168.7	66.8	64.5	1.41328e+08	5.59248e+07	5.40609e+07		High	High	High	High	40	17.84	K.LYSMHLEEEINKR.Q	[269-281]	Used	Not Used
	TRUE	High	[K].NKELAMTK.[L]		1	1	12	PrMT1271(mtRF1L)	PrMT1271(mtRF1L) [257-264]		1	934.503	0.98	0.862	0	0	105.6	103.4	91	4.31755e+08	4.22979e+08	372138557		High	High	High	High	45	10.9	K.NKELAMTK.L	[257-264]	Used	Used
	TRUE	High	[K].NKELAMTK.[L]	1xOxidation [M6]	1	1	24	PrMT1271(mtRF1L)	PrMT1271(mtRF1L) [257-264]		1	950.498	1.117	1.314	0	0	87.4	97.6	114.9	1.22842e+07	1.37175e+07	1.61412e+07		High	High	High	High	24	10.9	K.NKELAMTK.L	[257-264]	Used	Not Used
	TRUE	High	[K].IQIGSK.[G]		1	1	19	PrMT1271(mtRF1L)	PrMT1271(mtRF1L) [287-292]		0	645.393	0.92	0.551	0	0	121.4	111.6	66.9	3.67345e+08	3.3782e+08	2.02556e+08		High	High	High	High	40	11.42	K.IQIGSK.G	[287-292]	Used	Used
	TRUE	High	[K].NKELAMTKLR.[A]		1	1	2	PrMT1271(mtRF1L)	PrMT1271(mtRF1L) [257-266]		2	1203.69	0.414	0.74	0	0	139.3	57.7	103.1	2.39409e+06	991261	1.77214e+06		High	Peak Found	High	High	34	16.25	K.NKELAMTKLR.A	[257-266]	Used	Used
	TRUE	High	[R].QAGSEAHLK.[V]		1	1	38	PrMT1271(mtRF1L)	PrMT1271(mtRF1L) [24-32]		0	940.485	1.075	1.254	0	0	90.1	96.9	113	2.11918e+08	2.27918e+08	2.65787e+08		High	High	High	High	60	8.6	R.QAGSEAHLK.V	[24-32]	Used	Used
	TRUE	High	[K].RASGAGGQHVNTTDSAVR.[I]		1	1	19	PrMT1271(mtRF1L)	PrMT1271(mtRF1L) [219-236]		1	1783.88	0.996	0.837	0	0	105.9	105.5	88.6	3.97997e+08	3.96589e+08	333024944		High	High	High	High	76	10.87	K.RASGAGGQHVNTTDSAVR.I	[219-236]	Used	Used
	TRUE	High	[K].RASGAGGQHVNTTDSAVR.[I]	1xMethyl [Q8]	1	1	3	PrMT1271(mtRF1L)	PrMT1271(mtRF1L) [219-236]	PrMT1271(mtRF1L) 1xMethyl [Q226]	1	1797.9		100					300			62825232		Not Found	Not Found	High	High	63	11.45	K.RASGAGGQHVNTTDSAVR.I	[219-236]	Used	Used
	TRUE	High	[R].RPELLAVIK.[L]		1	1	24	PrMT1271(mtRF1L)	PrMT1271(mtRF1L) [35-43]		0	1038.67	0.253	0.972	0	0	134.8	34.1	131.1	7.16605e+08	1.81307e+08	6.96538e+08		High	High	High	High	41	20.86	R.RPELLAVIK.L	[35-43]	Used	Used
	TRUE	High	[R].TYNFPQNR.[V]		1	1	24	PrMT1271(mtRF1L)	PrMT1271(mtRF1L) [300-307]		0	1039.5	1.038	0.96	0	0	100.1	103.9	96.1	1.11419e+09	1.15644e+09	1.06983e+09		High	High	High	High	39	15.14	R.TYNFPQNR.V	[300-307]	Used	Used
	TRUE	High	[R].VHTSTMTVAILPQPTEINLVINPK.[D]	1xMethyl [Q13]	1	1	4	PrMT1271(mtRF1L)	PrMT1271(mtRF1L) [188-211]	PrMT1271(mtRF1L) 1xMethyl [Q200]	0	2630.46	0.327	0.309	0	0	183.4	60	56.6	9.75023e+06	3.1877e+06	3.01018e+06		High	High	High	High	25	24.58	R.VHTSTMTVAILPQPTEINLVINPK.D	[188-211]	Used	Used
	TRUE	High	[R].VQRVPK.[T]		1	1	2	PrMT1271(mtRF1L)	PrMT1271(mtRF1L) [176-181]		1	726.462	0.475	0.58	0	0	145.9	69.4	84.7	9.40079e+06	4.46906e+06	5.45683e+06		Peak Found	Peak Found	High	High	20	8.48	R.VQRVPK.T	[176-181]	Used	Used
	TRUE	High	[R].VQRVPKTEK.[Q]		1	1	1	PrMT1271(mtRF1L)	PrMT1271(mtRF1L) [176-184]		2	1084.65	0.546	0.672	0	0	135.3	73.8	90.9	529888	289265	356162		Peak Found	Peak Found	High	High	14	9.43	R.VQRVPKTEK.Q	[176-184]	Used	Used
	TRUE	High	[R].QAGSEAHLK.[V]	1xGln->pyro-Glu [N-Term]	1	1	32	PrMT1271(mtRF1L)	PrMT1271(mtRF1L) [24-32]		0	923.458	1.095	0.948	0	0	98.6	108	93.4	1.60889e+09	1.76234e+09	1.52492e+09		High	High	High	High	62	11.39	R.QAGSEAHLK.V	[24-32]	Used	Not Used
	TRUE	High	[K].VRRPELLAVIK.[L]		1	1	25	PrMT1271(mtRF1L)	PrMT1271(mtRF1L) [33-43]		1	1293.84	0.012	1.836	0	0	105.3	1.2	193.4	3.44513e+08	4.00813e+06	6.32596e+08		High	Peak Found	High	High	34	21.57	K.VRRPELLAVIK.L	[33-43]	Used	Used
	TRUE	High	[K].LAENEITLCQK.[E]	1xPropionamide [C9]	1	1	6	PrMT1271(mtRF1L)	PrMT1271(mtRF1L) [69-79]		0	1332.68	1.084	13.839	0	0	18.8	20.4	260.7	4.73073e+07	5.12791e+07	6.54709e+08		High	High	High	High	75	17.49	K.LAENEITLCQK.E	[69-79]	Used	Used
	TRUE	High	[R].KIQIGSKGRSEK.[I]		1	1	1	PrMT1271(mtRF1L)	PrMT1271(mtRF1L) [286-297]		3	1330.78	1.002	1.958	0	0	75.8	75.9	148.3	507897	508900	994380		Peak Found	Peak Found	High	High	17	12.34	R.KIQIGSKGRSEK.I	[286-297]	Used	Used
	TRUE	High	[R].AKLYSMHLEEEINKR.[Q]	1xOxidation [M6]	1	1	1	PrMT1271(mtRF1L)	PrMT1271(mtRF1L) [267-281]		2	1876.96	0.01	0.848		0	162.4		137.6	6.18093e+06		5239186		High	Not Found	Peak Found	High	26	18.59	R.AKLYSMHLEEEINKR.Q	[267-281]	Used	Not Used
	TRUE	High	[R].ASGAGGQHVNTTDSAVR.[I]		1	1	59	PrMT1271(mtRF1L)	PrMT1271(mtRF1L) [220-236]		0	1627.78	1.098	0.767	0	0	104.7	115	80.3	2.41545e+09	2.65224e+09	1.85252e+09		High	High	High	High	118	10.91	R.ASGAGGQHVNTTDSAVR.I	[220-236]	Used	Used
	TRUE	High	[R].ASGAGGQHVNTTDSAVR.[I]	1xMethyl [Q7]	1	1	14	PrMT1271(mtRF1L)	PrMT1271(mtRF1L) [220-236]	PrMT1271(mtRF1L) 1xMethyl [Q226]	0	1641.79	100	100				20.3	279.7		3.03084e+07	4.18333e+08		Not Found	High	High	High	95	11.5	R.ASGAGGQHVNTTDSAVR.I	[220-236]	Used	Used
	TRUE	High	[K].ELAMTK.[L]		1	1	16	PrMT1271(mtRF1L)	PrMT1271(mtRF1L) [259-264]		0	692.365	1.118	0.788	0	0	103.3	115.4	81.3	3.61036e+08	4.036e+08	284327527		High	High	High	High	48	11.57	K.ELAMTK.L	[259-264]	Used	Used
	TRUE	High	[K].ELAMTK.[L]	1xOxidation [M4]	1	1	9	PrMT1271(mtRF1L)	PrMT1271(mtRF1L) [259-264]		0	708.36	1.174	1.357	0	0	84.9	99.8	115.3	7.73947e+06	9.08838e+06	1.05048e+07		Peak Found	High	High	High	30	11.52	K.ELAMTK.L	[259-264]	Used	Not Used
	TRUE	High	[K].ELAMTKLR.[A]		1	1	3	PrMT1271(mtRF1L)	PrMT1271(mtRF1L) [259-266]		1	961.55	0.839	1.026	0	0	104.7	87.9	107.4	3.97999e+06	3.34069e+06	4.08429e+06		High	High	High	High	47	17.93	K.ELAMTKLR.A	[259-266]	Used	Used
	TRUE	High	[K].EITQLK.[H]		1	1	24	PrMT1271(mtRF1L)	PrMT1271(mtRF1L) [80-85]		0	731.43	1.131	0.956	0	0	97.2	109.9	92.9	1.7309e+09	1.95807e+09	1.65526e+09		High	High	High	High	37	12.53	K.EITQLK.H	[80-85]	Used	Used
	TRUE	High	[R].ETEHLLHDENEDLR.[K]		1	1	8	PrMT1271(mtRF1L)	PrMT1271(mtRF1L) [54-67]		0	1749.8	0.321	0.297	0	0	185.4	59.5	55.1	4.04871e+08	1.29895e+08	1.20321e+08		High	High	High	High	63	15.98	R.ETEHLLHDENEDLR.K	[54-67]	Used	Used
	TRUE	High	[K].LAENEITLCQK.[E]		1	1	4	PrMT1271(mtRF1L)	PrMT1271(mtRF1L) [69-79]		0	1261.65	2.068	2.122	0	0	57.8	119.5	122.6	6.00058e+07	1.24078e+08	127303021		High	High	High	High	66	18.7	K.LAENEITLCQK.E	[69-79]	Used	Used
	TRUE	High	[R].ETEHLLHDENEDLRK.[L]		1	1	25	PrMT1271(mtRF1L)	PrMT1271(mtRF1L) [54-68]		1	1877.9	0.401	0.398	0	0	166.7	66.9	66.3	5.05612e+08	2.02915e+08	2.01177e+08		High	High	High	High	53	15.44	R.ETEHLLHDENEDLRK.L	[54-68]	Used	Used
	TRUE	High	[K].FEGGVHR.[V]		1	1	15	PrMT1271(mtRF1L)	PrMT1271(mtRF1L) [169-175]		0	801.4	1.238	0.592	0	0	106	131.3	62.7	2.15345e+09	2.66608e+09	1.27387e+09		High	High	High	High	36	10.29	K.FEGGVHR.V	[169-175]	Used	Used
	TRUE	High	[R].GGPLRTFLER.[Q]		1	1	2	PrMT1271(mtRF1L)	PrMT1271(mtRF1L) [14-23]		1	1145.64	0.986	1.006	0	0	100.3	98.9	100.8	2.2753e+07	2.24456e+07	22882282		High	Peak Found	High	High	25	20.95	R.GGPLRTFLER.Q	[14-23]	Used	Used
	TRUE	High	[R].HASASIGGSEAYR.[H]		1	1	66	PrMT1271(mtRF1L)	PrMT1271(mtRF1L) [153-165]		0	1305.62	0.982	0.89	0	0	104.5	102.6	92.9	1.1855e+09	1.16453e+09	1.05454e+09		High	High	High	High	84	12.89	R.HASASIGGSEAYR.H	[153-165]	Used	Used
	TRUE	High	[R].HMKFEGGVHR.[V]		1	1	11	PrMT1271(mtRF1L)	PrMT1271(mtRF1L) [166-175]		1	1197.59	0.493	23.798	0	0	11.9	5.8	282.3	2.2771e+06	1.12205e+06	5.41901e+07		Peak Found	Peak Found	High	High	40	15.29	R.HMKFEGGVHR.V	[166-175]	Used	Used
	TRUE	High	[R].HMKFEGGVHR.[V]	1xOxidation [M2]	1	1	8	PrMT1271(mtRF1L)	PrMT1271(mtRF1L) [166-175]		1	1213.59	0.344	2.308	0	0	82.2	28.3	189.6	1.88143e+07	6.47167e+06	4.34162e+07		High	High	High	High	31	12.81	R.HMKFEGGVHR.V	[166-175]	Used	Not Used
	TRUE	High	[R].KLAENEITLCQK.[E]		1	1	3	PrMT1271(mtRF1L)	PrMT1271(mtRF1L) [68-79]		1	1389.74	1.72	1.472	0	0	71.6	123.1	105.3	2.77332e+07	4.77114e+07	40819432		High	High	High	High	92	17.59	R.KLAENEITLCQK.E	[68-79]	Used	Used
	TRUE	High	[R].KLAENEITLCQK.[E]	1xPropionamide [C10]	1	1	6	PrMT1271(mtRF1L)	PrMT1271(mtRF1L) [68-79]		1	1460.78	0.899	11.224	0	0	22.9	20.6	256.6	2.14501e+07	1.92839e+07	2.40746e+08		High	High	High	High	76	17.52	R.KLAENEITLCQK.E	[68-79]	Used	Used
	TRUE	High	[R].KIQIGSK.[G]		1	1	36	PrMT1271(mtRF1L)	PrMT1271(mtRF1L) [286-292]		1	773.488	1.217	1.079	0	0	91	110.7	98.2	9.64357e+08	1.1734e+09	1.04083e+09		High	High	High	High	54	10.64	R.KIQIGSK.G	[286-292]	Used	Used
	TRUE	High	[K].EYADYESLVEIISQK.[V]		1	1	6	PrMT1271(mtRF1L)	PrMT1271(mtRF1L) [339-353]		0	1786.87	1.263	0.691	0	0	101.6	128.3	70.2	1.8745e+08	2.3675e+08	129529076		High	High	High	High	72	25.37	K.EYADYESLVEIISQK.V	[339-353]	Used	Used
	TRUE	High	[R].WHFETLEYFPSELGGLR.[H]		1	1	40	PrMT1271(mtRF1L)	PrMT1271(mtRF1L) [136-152]		0	2081.01	1.043	0.602	0	0	113.4	118.3	68.3	2.28197e+08	2.3794e+08	1.37428e+08		High	High	High	High	59	26.12	R.WHFETLEYFPSELGGLR.H	[136-152]	Used	Used

## Sheet: MRPL58-MSMS
Sequence: SSGPGGQNVNK, Q7-Methyl (14.01565 Da)																	#1	b⁺	b²⁺	Seq.	y⁺	y²⁺	#2
Charge: +2, Monoisotopic m/z: 529.76521 Da (+0.32 mmu/+0.6 ppm), MH+: 1058.52314 Da, RT: 9.0919 min,																	1	88.03930	44.52329	S			11
Identified with: Mascot (v1.36); Ions Score:52, Ions matched by search engine: 9/90																	2	175.07133	88.03930	S	971.49048	486.24888	10
Fragment match tolerance used for search: 30 mmu																	3	232.09280	116.55004	G	884.45846	442.73287	9
Fragments used for search: -H₂O; y; -NH₃; y; b; b; -H₂O; b; -NH₃; y																	4	329.14556	165.07642	P	827.43699	414.22213	8
																	5	386.16702	193.58715	G	730.38423	365.69575	7
																	6	443.18849	222.09788	G	673.36276	337.18502	6
																	7	585.26272	293.13500	Q-Methyl	616.34130	308.67429	5
																	8	699.30564	350.15646	N	474.26707	237.63717	4
																	9	798.37406	399.69067	V	360.22415	180.61571	3
																	10	912.41698	456.71213	N	261.15573	131.08150	2
																	11			K	147.11280	74.06004	1
															MRPL58 reference sequence:
															LHKQKDGTEFKSIYSLDKLYPESQGSDTAWRVPNGAKQADSDIPLDRLTISYCRSSGPGGQNVNKVNSKAEVRFHLATAEWIAEPVRQKIAITHKNKINRLGELILTSESSRYQFRNLADCLQKIRDMITEASQTPKEPTKEDVKLHRIRIENMNRERLRQKRIHSAVKTSRRVDMD
Checked	Master	Accession	Description	Coverage [%]	# Peptides	# PSMs	# Unique Peptides	# AAs	MW [kDa]	calc. pI	Score Mascot: Mascot	# Peptides (by Search Engine): Mascot	Abundance Ratio: (Sample 3 WT) / (Sample 3 KO)	Abundance Ratio: (Sample 3 OE) / (Sample 3 KO)	Abundance Ratio Variability [%]: (Sample 3 WT) / (Sample 3 KO)	Abundance Ratio Variability [%]: (Sample 3 OE) / (Sample 3 KO)	Abundances (Grouped): Sample 3 KO	Abundances (Grouped): Sample 3 WT	Abundances (Grouped): Sample 3 OE	Abundances (Normalized): F1: Sample, Sample 3 KO	Abundances (Normalized): F11: Sample, Sample 3 WT	Abundances (Normalized): F12: Sample, Sample 3 OE	Found in Sample: [S1] F1: Sample, Sample 3 KO	Found in Sample: [S11] F11: Sample, Sample 3 WT	Found in Sample: [S12] F12: Sample, Sample 3 OE	# Protein Groups	Modifications
TRUE	Master Protein	PrMT1308(MRPL58)	PrMT1308(MRPL58)	83	28	639	28	177	20.4	9.73	13670	28	0.966	0.987	23.13	26.46	102.7	100.7	96.6	5.7471e+09	5.6321e+09	5.40753e+09	High	High	High	1	Methyl [Q61]
	Checked	Confidence	Annotated Sequence	Modifications	# Protein Groups	# Proteins	# PSMs	Master Protein Accessions	Positions in Master Proteins	Modifications in Master Proteins	# Missed Cleavages	Theo. MH+ [Da]	Abundance Ratio: (Sample 3 WT) / (Sample 3 KO)	Abundance Ratio: (Sample 3 OE) / (Sample 3 KO)	Abundance Ratio Variability [%]: (Sample 3 WT) / (Sample 3 KO)	Abundance Ratio Variability [%]: (Sample 3 OE) / (Sample 3 KO)	Abundances (Grouped): Sample 3 KO	Abundances (Grouped): Sample 3 WT	Abundances (Grouped): Sample 3 OE	Abundances (Normalized): F1: Sample, Sample 3 KO	Abundances (Normalized): F11: Sample, Sample 3 WT	Abundances (Normalized): F12: Sample, Sample 3 OE	Quan Info	Found in Sample: [S1] F1: Sample, Sample 3 KO	Found in Sample: [S11] F11: Sample, Sample 3 WT	Found in Sample: [S12] F12: Sample, Sample 3 OE	Confidence (by Search Engine): Mascot	Ions Score (by Search Engine): Mascot	Top Apex RT [min]	Sequence in Protein	Positions in Proteins	Quan Usage	Quan Ratio Usage
	TRUE	High	[K].DGTEFK.[S]		1	1	76	PrMT1308(hICT1)	PrMT1308(hICT1) [6-11]		0	696.32	1.118	1.082	0	0	93.7	104.8	101.5	3.48626e+07	3.89853e+07	3.77357e+07		High	High	High	High	42	9.18	K.DGTEFK.S	[6-11]	Used	Used
	TRUE	High	[R].IRIENMNR.[E]	1xOxidation [M6]	1	1	4	PrMT1308(hICT1)	PrMT1308(hICT1) [149-156]		1	1061.55	1.267	0.798	0	0	97.9	124	78.1	1.82598e+08	2.31321e+08	145746620		High	High	High	High	21	11.06	R.IRIENMNR.E	[149-156]	Used	Not Used
	TRUE	High	[R].LTISYCR.[S]		1	1	4	PrMT1308(hICT1)	PrMT1308(hICT1) [48-54]		0	855.439	1.137	1.751	0	0	77.2	87.7	135.1	2.50404e+07	2.84624e+07	43842402		High	High	High	High	24	18.13	R.LTISYCR.S	[48-54]	Used	Used
	TRUE	High	[R].LTISYCR.[S]	1xPropionamide [C6]	1	1	7	PrMT1308(hICT1)	PrMT1308(hICT1) [48-54]		0	926.476	0.767	13.078	0	0	20.2	15.5	264.3	1.25483e+07	9.61937e+06	1.64113e+08		High	High	High	High	21	16.86	R.LTISYCR.S	[48-54]	Used	Used
	TRUE	High	[K].LYPESQGSDTAWR.[V]		1	1	12	PrMT1308(hICT1)	PrMT1308(hICT1) [19-31]		0	1509.7	1.103	1.047	0	0	95.2	105	99.7	7.93923e+07	8.75603e+07	8.31038e+07		High	High	High	High	57	17.81	K.LYPESQGSDTAWR.V	[19-31]	Used	Used
	TRUE	High	[R].NLADCLQK.[I]		1	1	8	PrMT1308(hICT1)	PrMT1308(hICT1) [117-124]		0	904.456	1.329	2.021	0	0	69	91.7	139.4	9.43666e+07	1.2542e+08	1.90673e+08		High	High	High	High	51	17.39	R.NLADCLQK.I	[117-124]	Used	Used
	TRUE	High	[R].NLADCLQK.[I]	1xPropionamide [C5]	1	1	1	PrMT1308(hICT1)	PrMT1308(hICT1) [117-124]		0	975.493	1.026	20.461	0	0	13.3	13.7	273	317155	325375	6.48945e+06		Peak Found	Peak Found	High	High	21	16.07	R.NLADCLQK.I	[117-124]	Used	Used
	TRUE	High	[K].QADSDIPLDR.[L]	1xGln->pyro-Glu [N-Term]	1	1	14	PrMT1308(hICT1)	PrMT1308(hICT1) [38-47]		0	1112.52	0.919	0.989	0	0	103.2	94.8	102	2.10122e+08	1.9301e+08	2.07809e+08		High	High	High	High	53	18.36	K.QADSDIPLDR.L	[38-47]	Used	Not Used
	TRUE	High	[K].QADSDIPLDR.[L]		1	1	32	PrMT1308(hICT1)	PrMT1308(hICT1) [38-47]		0	1129.55	0.908	0.907	0	0	106.6	96.7	96.7	8.75297e+08	7.945e+08	7.94155e+08		High	High	High	High	63	15.61	K.QADSDIPLDR.L	[38-47]	Used	Used
	TRUE	High	[K].QADSDIPLDRLTISYCR.[S]	1xPropionamide [C16]; 1xGln->pyro-Glu [N-Term]	1	1	1	PrMT1308(hICT1)	PrMT1308(hICT1) [38-54]		1	2019.98		100					300			1.30727e+06		Not Found	Not Found	High	High	18	23.28	K.QADSDIPLDRLTISYCR.S	[38-54]	Used	Not Used
	TRUE	High	[K].QKDGTEFK.[S]	1xGln->pyro-Glu [N-Term]	1	1	18	PrMT1308(hICT1)	PrMT1308(hICT1) [4-11]		1	935.447	1.012	0.853	0	0	104.7	106	89.3	1.0603e+08	1.07325e+08	9.04666e+07		High	High	High	High	34	11.04	K.QKDGTEFK.S	[4-11]	Used	Not Used
	TRUE	High	[K].QKDGTEFK.[S]		1	1	54	PrMT1308(hICT1)	PrMT1308(hICT1) [4-11]		1	952.473	1.273	1.09	0	0	89.2	113.6	97.2	4.11735e+07	5.24302e+07	4.48763e+07		High	High	High	High	44	8.29	K.QKDGTEFK.S	[4-11]	Used	Used
	TRUE	High	[R].QKIAITHK.[N]		1	1	2	PrMT1308(hICT1)	PrMT1308(hICT1) [88-95]		1	938.578	0.189	0.952	0	0	140.1	26.5	133.4	1.94301e+06	367202	1.84924e+06		High	Peak Found	High	High	21	10.37	R.QKIAITHK.N	[88-95]	Used	Used
	TRUE	High	[K].RIHSAVK.[T]		1	1	5	PrMT1308(hICT1)	PrMT1308(hICT1) [163-169]		1	810.494	0.814	1.249	0	0	97.9	79.8	122.3	2.2906e+07	1.86561e+07	28605769		High	Peak Found	High	High	23	9.66	K.RIHSAVK.T	[163-169]	Used	Used
	TRUE	High	[K].SIYSLDK.[L]		1	1	5	PrMT1308(hICT1)	PrMT1308(hICT1) [12-18]		0	825.435	1.048	0.893	0	0	102	106.9	91.1	2.78837e+08	2.92163e+08	248945086		High	High	High	High	37	16.13	K.SIYSLDK.L	[12-18]	Used	Used
	TRUE	High	[K].SIYSLDKLYPESQGSDTAWR.[V]		1	1	16	PrMT1308(hICT1)	PrMT1308(hICT1) [12-31]		1	2316.11	0.977	0.806	0	0	107.8	105.3	86.9	3.4923e+08	3.41295e+08	2.81484e+08		High	High	High	High	73	22.57	K.SIYSLDKLYPESQGSDTAWR.V	[12-31]	Used	Used
	TRUE	High	[K].SIYSLDKLYPESQGSDTAWRVPNGAK.[Q]		1	1	2	PrMT1308(hICT1)	PrMT1308(hICT1) [12-37]		2	2882.43	0.651	0.783	0	0	123.3	80.3	96.5	1.87855e+06	1.22325e+06	1470150		High	Peak Found	High	High	34	22.4	K.SIYSLDKLYPESQGSDTAWRVPNGAK.Q	[12-37]	Used	Used
	TRUE	High	[R].SSGPGGQNVNK.[V]		1	1	38	PrMT1308(hICT1)	PrMT1308(hICT1) [55-65]		0	1044.51	1.396	1.761	0	0	72.2	100.8	127.1	7.55522e+07	1.05474e+08	1.33015e+08		High	High	High	High	72	8.19	R.SSGPGGQNVNK.V	[55-65]	Used	Used
	TRUE	High	[R].IRIENMNR.[E]		1	1	20	PrMT1308(hICT1)	PrMT1308(hICT1) [149-156]		1	1045.56	0.955	1.07	0	0	99.2	94.7	106.1	3.08873e+08	2.94916e+08	3.30432e+08		High	High	High	High	39	14.09	R.IRIENMNR.E	[149-156]	Used	Used
	TRUE	High	[R].SSGPGGQNVNK.[V]	1xMethyl [Q7]	1	1	3	PrMT1308(hICT1)	PrMT1308(hICT1) [55-65]	PrMT1308(hICT1) 1xMethyl [Q61]	0	1058.52	1.289	63.746	0	0	4.5	5.9	289.6	234459	302306	1.49459e+07		Peak Found	Peak Found	High	High	52	8.99	R.SSGPGGQNVNK.V	[55-65]	Used	Used
	TRUE	High	[K].IRDMITEASQTPKEPTKEDVK.[L]	1xOxidation [M4]	1	1	12	PrMT1308(hICT1)	PrMT1308(hICT1) [125-145]		3	2432.23	1.335	1.067	0	0	88.2	117.7	94.1	2.41114e+07	3.21961e+07	2.57276e+07		High	High	High	High	40	14.82	K.IRDMITEASQTPKEPTKEDVK.L	[125-145]	Used	Not Used
	TRUE	High	[K].IRDMITEASQTPKEPTK.[E]	1xOxidation [M4]	1	1	4	PrMT1308(hICT1)	PrMT1308(hICT1) [125-141]		2	1961	1.033	0.567	0	0	115.4	119.2	65.4	3.09025e+06	3.1928e+06	1.7529e+06		High	High	High	High	42	13.8	K.IRDMITEASQTPKEPTK.E	[125-141]	Used	Not Used
	TRUE	High	[R].DMITEASQTPK.[E]		1	1	15	PrMT1308(hICT1)	PrMT1308(hICT1) [127-137]		0	1220.58	0.931	0.959	0	0	103.8	96.7	99.5	1.85677e+08	1.729e+08	178074945		High	High	High	High	82	16.24	R.DMITEASQTPK.E	[127-137]	Used	Used
	TRUE	High	[R].DMITEASQTPK.[E]	1xOxidation [M2]	1	1	7	PrMT1308(hICT1)	PrMT1308(hICT1) [127-137]		0	1236.58	0.732	0.493	0	0	134.9	98.7	66.5	5.64114e+07	4.12704e+07	2.78119e+07		High	High	High	High	47	12.22	R.DMITEASQTPK.E	[127-137]	Used	Not Used
	TRUE	High	[R].DMITEASQTPKEPTK.[E]		1	1	4	PrMT1308(hICT1)	PrMT1308(hICT1) [127-141]		1	1675.82	0.915	0.88	0	0	107.3	98.2	94.5	8.73116e+06	7.98937e+06	7.68572e+06		High	High	High	High	69	15.67	R.DMITEASQTPKEPTK.E	[127-141]	Used	Used
	TRUE	High	[R].DMITEASQTPKEPTK.[E]	1xOxidation [M2]	1	1	4	PrMT1308(hICT1)	PrMT1308(hICT1) [127-141]		1	1691.82	1.325	0.869	0	0	93.9	124.4	81.6	2.00345e+06	2.65435e+06	1.74124e+06		High	High	High	High	58	12.55	R.DMITEASQTPKEPTK.E	[127-141]	Used	Not Used
	TRUE	High	[R].DMITEASQTPKEPTKEDVK.[L]		1	1	13	PrMT1308(hICT1)	PrMT1308(hICT1) [127-145]		2	2147.05	0.919	0.833	0	0	109	100.1	90.8	1.158e+08	1.06372e+08	9.64979e+07		High	High	High	High	78	15.92	R.DMITEASQTPKEPTKEDVK.L	[127-145]	Used	Used
	TRUE	High	[R].DMITEASQTPKEPTKEDVK.[L]	1xOxidation [M2]	1	1	9	PrMT1308(hICT1)	PrMT1308(hICT1) [127-145]		2	2163.05	1.389	0.707	0	0	96.9	134.6	68.5	2.25721e+07	3.13436e+07	1.59601e+07		High	High	High	High	64	13.33	R.DMITEASQTPKEPTKEDVK.L	[127-145]	Used	Not Used
	TRUE	High	[K].EDVKLHR.[I]		1	1	1	PrMT1308(hICT1)	PrMT1308(hICT1) [142-148]		1	896.495	0.736	0.641	0	0	126.2	92.9	80.9	3.77264e+06	2.77671e+06	2417329		High	Peak Found	Peak Found	High	18	10.2	K.EDVKLHR.I	[142-148]	Used	Used
	TRUE	High	[K].EPTKEDVK.[L]		1	1	73	PrMT1308(hICT1)	PrMT1308(hICT1) [138-145]		1	945.489	1.114	1.167	0	0	91.4	101.8	106.7	4.16507e+07	4.63956e+07	48625786		High	High	High	High	50	7.68	K.EPTKEDVK.L	[138-145]	Used	Used
	TRUE	High	[K].EPTKEDVKLHR.[I]		1	1	4	PrMT1308(hICT1)	PrMT1308(hICT1) [138-148]		2	1351.73	0.255	0.408	0	0	180.5	46	73.5	1.10964e+07	2.82783e+06	4.52199e+06		High	Peak Found	High	High	30	12.36	K.EPTKEDVKLHR.I	[138-148]	Used	Used
	TRUE	High	[R].FHLATAEWIAEPVR.[Q]		1	1	28	PrMT1308(hICT1)	PrMT1308(hICT1) [74-87]		0	1639.86	1.487	0.449	0	0	102.2	151.9	45.9	2.92738e+08	4.35286e+08	1.31499e+08		High	High	High	High	101	23.56	R.FHLATAEWIAEPVR.Q	[74-87]	Used	Used
	TRUE	High	[K].IAITHK.[N]		1	1	15	PrMT1308(hICT1)	PrMT1308(hICT1) [90-95]		0	682.425	1.66	1.367	0	0	74.5	123.7	101.8	7.38123e+07	1.2255e+08	1.00899e+08		High	High	High	High	29	9.35	K.IAITHK.N	[90-95]	Used	Used
	TRUE	High	[R].IENMNR.[E]		1	1	10	PrMT1308(hICT1)	PrMT1308(hICT1) [151-156]		0	776.372	1.21	1.017	0	0	93	112.5	94.5	3.44492e+07	4.16848e+07	35018262		High	High	High	High	32	9.31	R.IENMNR.E	[151-156]	Used	Used
	TRUE	High	[R].IENMNR.[E]	1xOxidation [M4]	1	1	1	PrMT1308(hICT1)	PrMT1308(hICT1) [151-156]		0	792.367		100					300			790058		Not Found	Not Found	High	High	21	9.31	R.IENMNR.E	[151-156]	Used	Not Used
	TRUE	High	[R].LGELILTSESSR.[Y]		1	1	36	PrMT1308(hICT1)	PrMT1308(hICT1) [101-112]		0	1304.71	0.877	0.891	0	0	108.4	95	96.5	1.56508e+09	1.37211e+09	1.39384e+09		High	High	High	High	96	20.17	R.LGELILTSESSR.Y	[101-112]	Used	Used
	TRUE	High	[K].IRDMITEASQTPK.[E]		1	1	32	PrMT1308(hICT1)	PrMT1308(hICT1) [125-137]		1	1489.77	0.889	0.886	0	0	108.1	96.2	95.7	2.85656e+08	2.5408e+08	2.52996e+08		High	High	High	High	71	16.51	K.IRDMITEASQTPK.E	[125-137]	Used	Used
	TRUE	High	[K].IRDMITEASQTPK.[E]	1xOxidation [M4]	1	1	18	PrMT1308(hICT1)	PrMT1308(hICT1) [125-137]		1	1505.76	1.286	0.681	0	0	101.1	130	68.9	7.8887e+07	1.01423e+08	5.37091e+07		High	High	High	High	44	13.3	K.IRDMITEASQTPK.E	[125-137]	Used	Not Used
	TRUE	High	[K].IRDMITEASQTPKEPTK.[E]		1	1	4	PrMT1308(hICT1)	PrMT1308(hICT1) [125-141]		2	1945.01	0.743	0.727	0	0	121.5	90.2	88.3	1.35959e+07	1.0097e+07	9.8844e+06		High	High	High	High	51	16.45	K.IRDMITEASQTPKEPTK.E	[125-141]	Used	Used
	TRUE	High	[K].IRDMITEASQTPKEPTKEDVK.[L]		1	1	19	PrMT1308(hICT1)	PrMT1308(hICT1) [125-145]		3	2416.24	1.038	1.093	0	0	95.8	99.4	104.7	8.1623e+07	8.47202e+07	89236681		High	High	High	High	44	16.91	K.IRDMITEASQTPKEPTKEDVK.L	[125-145]	Used	Used
	TRUE	High	[R].SSGPGGQNVNKVNSK.[A]		1	1	8	PrMT1308(hICT1)	PrMT1308(hICT1) [55-69]		1	1472.75	0.254	0.536	0	0	167.6	42.6	89.8	1.45135e+08	3.68749e+07	7.77753e+07		High	High	High	High	57	9.39	R.SSGPGGQNVNKVNSK.A	[55-69]	Used	Used

## Sheet: MTRFR-MSMS
Sequence: SLDENELEEQFVKGHGPGGQATNK, Q20-Methyl (14.01565 Da)																	#1	b⁺	b²⁺	b³⁺	Seq.	y⁺	y²⁺	y³⁺	#2
Charge: +3, Monoisotopic m/z: 866.75359 Da (+1.06 mmu/+1.22 ppm), MH+: 2598.24621 Da, RT: 19.2686 min,																	1	88.03930	44.52329	30.01795	S				24
Identified with: Mascot (v1.36); Ions Score:60, Ions matched by search engine: 18/264																	2	201.12337	101.06532	67.71264	L	2511.21102	1256.10915	837.74186	23
Fragment match tolerance used for search: 30 mmu																	3	316.15031	158.57879	106.05496	D	2398.12696	1199.56712	800.04717	22
Fragments used for search: -H₂O; y; -NH₃; y; b; b; -H₂O; b; -NH₃; y																	4	445.19290	223.10009	149.06915	E	2283.10001	1142.05364	761.70486	21
																	5	559.23583	280.12155	187.08346	N	2154.05742	1077.53235	718.69066	20
																	6	688.27843	344.64285	230.09766	E	2040.01449	1020.51088	680.67635	19
																	7	801.36249	401.18488	267.79235	L	1910.97190	955.98959	637.66215	18
																	8	930.40508	465.70618	310.80655	E	1797.88784	899.44756	599.96746	17
																	9	1059.44768	530.22748	353.82074	E	1668.84524	834.92626	556.95327	16
																	10	1187.50625	594.25676	396.50694	Q	1539.80265	770.40496	513.93907	15
																	11	1334.57467	667.79097	445.52974	F	1411.74407	706.37567	471.25288	14
																	12	1433.64308	717.32518	478.55254	V	1264.67566	632.84147	422.23007	13
																	13	1561.73804	781.37266	521.25087	K	1165.60724	583.30726	389.20727	12
																	14	1618.75951	809.88339	540.25802	G	1037.51228	519.25978	346.50894	11
																	15	1755.81842	878.41285	585.94432	H	980.49082	490.74905	327.50179	10
																	16	1812.83988	906.92358	604.95148	G	843.43191	422.21959	281.81549	9
																	17	1909.89265	955.44996	637.30240	P	786.41044	393.70886	262.80833	8
																	18	1966.91411	983.96069	656.30955	G	689.35768	345.18248	230.45741	7
																	19	2023.93557	1012.47143	675.31671	G	632.33621	316.67175	211.45026	6
																	20	2166.00980	1083.50854	722.67478	Q-Methyl	575.31475	288.16101	192.44310	5
																	21	2237.04691	1119.02710	746.35382	A	433.24052	217.12390	145.08503	4
																	22	2338.09459	1169.55093	780.03638	T	362.20341	181.60534	121.40599	3
																	23	2452.13752	1226.57240	818.05069	N	261.15573	131.08150	87.72343	2
																	24				K	147.11280	74.06004	49.70912	1
														MTRFR reference sequence:
														IAVTPVQMAGKKDYPALLSLDENELEEQFVKGHGPGGQATNKTSNCVVLKHIPSGIVVKCHQTRSVDQNRKLARKILQEKVDVFYNGENSPVHKEKREAAKKKQERKKRAKETLEKKKLLKELWESSKKVH
Checked	Master	Accession	Description	Coverage [%]	# Peptides	# PSMs	# Unique Peptides	# AAs	MW [kDa]	calc. pI	Score Mascot: Mascot	# Peptides (by Search Engine): Mascot	Abundance Ratio: (Sample 4 upper WT) / (Sample 4 upper KO)	Abundance Ratio: (Sample 4 upper OE) / (Sample 4 upper KO)	Abundance Ratio Variability [%]: (Sample 4 upper WT) / (Sample 4 upper KO)	Abundance Ratio Variability [%]: (Sample 4 upper OE) / (Sample 4 upper KO)	Abundances (Grouped): Sample 4 upper KO	Abundances (Grouped): Sample 4 upper OE	Abundances (Grouped): Sample 4 upper WT	Abundances (Normalized): F2: Sample, Sample 4 upper KO	Abundances (Normalized): F4: Sample, Sample 4 upper OE	Abundances (Normalized): F3: Sample, Sample 4 upper WT	Found in Sample: [S2] F2: Sample, Sample 4 upper KO	Found in Sample: [S4] F4: Sample, Sample 4 upper OE	Found in Sample: [S3] F3: Sample, Sample 4 upper WT	# Protein Groups	Modifications
TRUE	Master Protein	PrMT1321(MTRFR)	PrMT1321(MTRFR)	64	21	72	21	131	14.9	9.76	1824	21	0.998	1.036	23.27	30.69	95.9	108.9	95.2	1.83593e+08	2.08496e+08	1.82212e+08	High	High	High	1	Methyl [Q38]
	Checked	Confidence	Annotated Sequence	Modifications	# Protein Groups	# Proteins	# PSMs	Master Protein Accessions	Positions in Master Proteins	Modifications in Master Proteins	# Missed Cleavages	Theo. MH+ [Da]	Abundance Ratio: (Sample 4 upper WT) / (Sample 4 upper KO)	Abundance Ratio: (Sample 4 upper OE) / (Sample 4 upper KO)	Abundance Ratio Variability [%]: (Sample 4 upper WT) / (Sample 4 upper KO)	Abundance Ratio Variability [%]: (Sample 4 upper OE) / (Sample 4 upper KO)	Abundances (Grouped): Sample 4 upper KO	Abundances (Grouped): Sample 4 upper OE	Abundances (Grouped): Sample 4 upper WT	Abundances (Normalized): F2: Sample, Sample 4 upper KO	Abundances (Normalized): F4: Sample, Sample 4 upper OE	Abundances (Normalized): F3: Sample, Sample 4 upper WT	Quan Info	Found in Sample: [S2] F2: Sample, Sample 4 upper KO	Found in Sample: [S4] F4: Sample, Sample 4 upper OE	Found in Sample: [S3] F3: Sample, Sample 4 upper WT	Confidence (by Search Engine): Mascot	Ions Score (by Search Engine): Mascot	Top Apex RT [min]	Sequence in Protein	Positions in Proteins	Quan Usage	Quan Ratio Usage
	TRUE	High	[R].AKETLEK.[K]		1	1	1	PrMT1321(C12orf65)	PrMT1321(C12orf65) [110-116]		1	818.462		100				300			269179			Not Found	High	Not Found	High	22	7.33	R.AKETLEK.K	[110-116]	Used	Used
	TRUE	High	[K].VDVFYNGENSPVHK.[E]		1	1	5	PrMT1321(C12orf65)	PrMT1321(C12orf65) [81-94]		0	1604.77	1.373	1.098	0	0	86.4	94.9	118.7	7.89495e+06	8.66549e+06	1.08384e+07		High	High	High	High	67	17.26	K.VDVFYNGENSPVHK.E	[81-94]	Used	Used
	TRUE	High	[K].TSNCVVLK.[H]		1	1	5	PrMT1321(C12orf65)	PrMT1321(C12orf65) [43-50]		0	863.466	0.974	0.975	0	0	101.7	99.2	99.1	4.64657e+06	4.52822e+06	4.52632e+06		High	High	High	High	46	15.7	K.TSNCVVLK.H	[43-50]	Used	Used
	TRUE	High	[L].SLDENELEEQFVKGHGPGGQATNK.[T]	1xMethyl [Q20]	1	1	2	PrMT1321(C12orf65)	PrMT1321(C12orf65) [19-42]	PrMT1321(C12orf65) 1xMethyl [Q38]	1	2598.24	100	100				298.5	1.5		39327645	199679		Not Found	High	Peak Found	High	60	19.34	L.SLDENELEEQFVKGHGPGGQATNK.T	[19-42]	Used	Used
	TRUE	High	[L].SLDENELEEQFVKGHGPGGQATNK.[T]		1	1	6	PrMT1321(C12orf65)	PrMT1321(C12orf65) [19-42]		1	2584.23	0.958	0.903	0	0	104.9	94.6	100.5	4.86539e+07	43910439	4.66327e+07		High	High	High	High	63	19.2	L.SLDENELEEQFVKGHGPGGQATNK.T	[19-42]	Used	Used
	TRUE	High	[L].SLDENELEEQFVK.[G]		1	1	3	PrMT1321(C12orf65)	PrMT1321(C12orf65) [19-31]		0	1579.75	0.966	1.306	0	0	91.7	119.7	88.6	2.10519e+07	27483876	2.03384e+07		High	High	High	High	81	21.22	L.SLDENELEEQFVK.G	[19-31]	Used	Used
	TRUE	High	[I].PSGIVVK.[C]		1	1	2	PrMT1321(C12orf65)	PrMT1321(C12orf65) [53-59]		0	699.44	1.004	0.255	0	0	132.8	33.9	133.3	378464	96602.8	379871		High	Peak Found	High	High	36	15.35	I.PSGIVVK.C	[53-59]	Used	Used
	TRUE	High	[L].LSLDENELEEQFVKGHGPGGQATNK.[T]	1xMethyl [Q21]	1	1	1	PrMT1321(C12orf65)	PrMT1321(C12orf65) [18-42]	PrMT1321(C12orf65) 1xMethyl [Q38]	1	2711.33		100				300			467392			Not Found	High	Not Found	High	35	20.65	L.LSLDENELEEQFVKGHGPGGQATNK.T	[18-42]	Used	Used
	TRUE	High	[K].ILQEKVDVFYNGENSPVHK.[E]		1	1	3	PrMT1321(C12orf65)	PrMT1321(C12orf65) [76-94]		1	2216.13	1.155	0.825	0	0	100.6	83.1	116.3	1.10147e+06	909263	1.27241e+06		High	High	High	High	37	18.61	K.ILQEKVDVFYNGENSPVHK.E	[76-94]	Used	Used
	TRUE	High	[K].LLKELWESSKK.[V]		1	1	4	PrMT1321(C12orf65)	PrMT1321(C12orf65) [119-129]		2	1360.78	0.843	0.818	0	0	112.8	92.2	95	5.16506e+06	4.22339e+06	4.3517e+06		High	High	High	High	36	18.19	K.LLKELWESSKK.V	[119-129]	Used	Used
	TRUE	High	[K].VDVFYNGENSPVHKEK.[R]		1	1	4	PrMT1321(C12orf65)	PrMT1321(C12orf65) [81-96]		1	1861.91	1.452	1.643	0	0	73.3	120.3	106.4	916666	1.50592e+06	1.33133e+06		High	High	High	High	49	16.05	K.VDVFYNGENSPVHKEK.R	[81-96]	Used	Used
	TRUE	High	[K].LLKELWESSK.[K]		1	1	5	PrMT1321(C12orf65)	PrMT1321(C12orf65) [119-128]		1	1232.69	1.031	1.185	0	0	93.3	110.5	96.2	1.78878e+07	21192002	1.84391e+07		High	High	High	High	61	19.34	K.LLKELWESSK.K	[119-128]	Used	Used
	TRUE	High	[R].KILQEKVDVF.[Y]		1	1	1	PrMT1321(C12orf65)	PrMT1321(C12orf65) [75-84]		2	1218.71	0.607	1.043	0	0	113.2	118.1	68.7	493380	514604	299613		Peak Found	High	Peak Found	High	35	19.07	R.KILQEKVDVF.Y	[75-84]	Used	Used
	TRUE	High	[R].KILQEK.[V]		1	1	4	PrMT1321(C12orf65)	PrMT1321(C12orf65) [75-80]		1	758.477	1.414	2.586	0	0	60	155.1	84.9	6.22405e+06	1.60926e+07	8.80207e+06		High	High	High	High	25	9.62	R.KILQEK.V	[75-80]	Used	Used
	TRUE	High	[K].KLLKELWESSK.[K]		1	1	3	PrMT1321(C12orf65)	PrMT1321(C12orf65) [118-128]		2	1360.78	0.998	1.327	0	0	90.2	119.7	90	2.0337e+06	2.69853e+06	2.02943e+06		High	High	High	High	44	18.95	K.KLLKELWESSK.K	[118-128]	Used	Used
	TRUE	High	[K].HIPSGIVVK.[C]		1	1	7	PrMT1321(C12orf65)	PrMT1321(C12orf65) [51-59]		0	949.583	1.039	0.272	0	0	129.8	35.3	134.9	4.67958e+07	1.27398e+07	4.862e+07		High	High	High	High	36	15.35	K.HIPSGIVVK.C	[51-59]	Used	Used
	TRUE	High	[K].ELWESSKK.[V]		1	1	1	PrMT1321(C12orf65)	PrMT1321(C12orf65) [122-129]		1	1006.52	0.724	1.719	0	0	87.1	149.8	63.1	1.73623e+06	2.98543e+06	1.25761e+06		Peak Found	Peak Found	High	High	27	13.63	K.ELWESSKK.V	[122-129]	Used	Used
	TRUE	High	[K].ELWESSK.[K]		1	1	5	PrMT1321(C12orf65)	PrMT1321(C12orf65) [122-128]		0	878.425	0.603	1.029	0	0	114	117.3	68.7	1.441e+07	14829951	8.6916e+06		High	High	High	High	46	15.69	K.ELWESSK.K	[122-128]	Used	Used
	TRUE	High	[L].DENELEEQFVKGHGPGGQATNK.[T]	1xMethyl [Q18]	1	1	2	PrMT1321(C12orf65)	PrMT1321(C12orf65) [21-42]	PrMT1321(C12orf65) 1xMethyl [Q38]	1	2398.13		100				300			2.85875e+06			Not Found	High	Not Found	High	60	18.22	L.DENELEEQFVKGHGPGGQATNK.T	[21-42]	Used	Used
	TRUE	High	[L].DENELEEQFVKGHGPGGQATNK.[T]		1	1	4	PrMT1321(C12orf65)	PrMT1321(C12orf65) [21-42]		1	2384.11	0.968	0.747	0	0	110.5	82.6	107	3.1606e+06	2.36247e+06	3.06038e+06		High	High	High	High	66	18.03	L.DENELEEQFVKGHGPGGQATNK.T	[21-42]	Used	Used
	TRUE	High	[L].DENELEEQFVK.[G]		1	1	2	PrMT1321(C12orf65)	PrMT1321(C12orf65) [21-31]		0	1379.63	0.826	0.986	0	0	106.7	105.2	88.1	531477	523944	438761		High	High	Peak Found	High	46	20.09	L.DENELEEQFVK.G	[21-31]	Used	Used
	TRUE	High	[L].LKELWESSK.[K]		1	1	1	PrMT1321(C12orf65)	PrMT1321(C12orf65) [120-128]		1	1119.6	1.25	1.175	0	0	87.6	102.9	109.5	264380	310528	330573		Peak Found	High	Peak Found	High	36	19.34	L.LKELWESSK.K	[120-128]	Used	Used
	TRUE	High	[K].VDVFYNGENSPVHKEKR.[E]		1	1	1	PrMT1321(C12orf65)	PrMT1321(C12orf65) [81-97]		2	2018.01	1.509	0.01	0		119.6		180.4	246706		372180		Peak Found	Not Found	High	High	38	15.36	K.VDVFYNGENSPVHKEKR.E	[81-97]	Used	Used
